# Supplementary material for: Distinctive tasks of different cyanobacteria and associated bacteria in carbon as well as nitrogen fixation and cycling in a late stage Baltic Sea bloom
Source: PLoS One. 2019 Dec 12;14(12):e0223294. doi: 10.1371/journal.pone.0223294 (PMC6907833; doi:10.1371/journal.pone.0223294)
Supplement: S3 Table — NanoSIMS analyses of 13C/12C and 15N/14N ratios for all measuring points and regions of interest (ROIs). (XLSX) [file pone.0223294.s003.xlsx]

## Sheet: 10 min
S3 Table: NanoSIMS analyses.
13C/12C	12C15N/12C14N	all OTU	grs	grgr	13C/12C	12C15N/12C14N	OTU from host only	13C/12C	12C15N/12C14N	hosts no separation no pseudanabaena	13C/12C host	12C15N/12C14N host
0.011053659	0.003696865	Dolichospermum sp.	2	1	0.011268293	0.003831192	Alphaproteo Dolichospermum sp.	0.011268293	0.003831192	Alphaproteo	0.011053659
0.011912195	0.003874369	Dolichospermum sp.	2	1	0.011	0.003808983	Alphaproteo Nodularia sp.	0.011053659	0.003696865	host	0.011912195
0.011268293	0.003831192	Alphaproteo	5	3	0.013645145	0.003461011	Alphaproteo Nodularia sp.	0.011912195	0.003874369	host	0.012234146
0.012234146	0.003860936	Dolichospermum sp.	2	1	0.011631927	0.003528395	Alphaproteo Nodularia sp.	0.012234146	0.003860936	host	0.011590244
0.011590244	0.003973195	Dolichospermum sp.	2	1	0.016322581	0.003977164	Alphaproteo Dolichospermum sp.	0.011590244	0.003973195	host	0.010691589
0.010691589	0.003982452	Nodularia sp.	3	1	0.01046696	0.003668565	Alphaproteo Dolichospermum sp.	0.010691589	0.003982452	host	0.010691589
0.011	0.003808983	Alphaproteo	5	3	0.014203883	0.003935022	Alphaproteo Nodularia sp.	0.011	0.003808983	Alphaproteo	0.010794393
0.010691589	0.004045151	Nodularia sp.	3	1	0.011622642	0.003498911	Alphaproteo Aphanizomenon sp.	0.010691589	0.004045151	host	0.011631927
0.010794393	0.004009621	Nodularia sp.	3	1	0.011634615	0.00359431	Alphaproteo Nodularia sp.	0.010794393	0.004009621	host	0.011743772
0.011631927	0.003608475	Nodularia sp.	3	1	0.010426087	0.003786508	Cytophaga Nodularia sp.	0.011631927	0.003608475	host	0.011408236
0.013645145	0.003461011	Alphaproteo	5	3	0.010900901	0.003823142	Cytophaga Aphanizomenon sp.	0.013645145	0.003461011	Alphaproteo	0.012368664
0.011743772	0.003677813	Nodularia sp.	3	1	0.011149321	0.003550406	Cytophaga Aphanizomenon sp.	0.011743772	0.003677813	host	0.011152074
0.011631927	0.003528395	Alphaproteo	5	3	0.010447489	0.003669021	Cytophaga Nodularia sp.	0.011631927	0.003528395	Alphaproteo	0.012774194
0.011408236	0.003764729	Nodularia sp.	3	1	0.010751131	0.003889307	Cytophaga Pseudanabaena sp.	0.011408236	0.003764729	host	0.010660793
0.010635071	0.003959361	Dolichospermum sp.	2	1	0.010635071	0.004612757	Cytophaga Dolichospermum sp.	0.012368664	0.003921052	host	0.010660793
0.010739336	0.004093853	Dolichospermum sp.	2	1	0.019079646	0.004068347	Cytophaga Dolichospermum sp.	0.016322581	0.003977164	Alphaproteo	0.010660793
0.010843602	0.003942041	Dolichospermum sp.	2	1	0.011816594	0.004113242	Cytophaga Aphanizomenon sp.	0.011152074	0.003654037	host	0.010563877
0.010739336	0.003963437	Dolichospermum sp.	2	1	0.01115942	0.003624933	Cytophaga Aphanizomenon sp.	0.012774194	0.003874614	host	0.010476699
0.010530806	0.003759661	Dolichospermum sp.	2	1	0.011706422	0.0036686	Cytophaga Nodularia sp.	0.01046696	0.003668565	Alphaproteo	0.010241748
0.012368664	0.003921052	Dolichospermum sp.	2	1	0.010388889	0.003808471	Cytophaga Nodularia sp.	0.010660793	0.003871312	host	0.009793204
0.016322581	0.003977164	Alphaproteo	5	3	0.010694444	0.003719526	Cytophaga Nodularia sp.	0.010660793	0.003768026	host	0.010283962
0.011152074	0.003654037	Dolichospermum sp.	2	1	0.010490741	0.003788257	Cytophaga Nodularia sp.	0.010660793	0.003911479	host	0.010792453
0.012774194	0.003874614	Dolichospermum sp.	2	1	0.010603604	0.00398805	Cytophaga Dolichospermum sp.	0.010563877	0.003841665	host	0.010896226
0.01046696	0.003668565	Alphaproteo	5	3	0.010654709	0.003961143	Cytophaga Aphanizomenon sp.	0.010476699	0.003484585	host	0.011103774
0.010660793	0.003871312	Dolichospermum sp.	2	1				0.014203883	0.003935022	Alphaproteo	0.030884615
0.010660793	0.003768026	Dolichospermum sp.	2	1				0.010241748	0.00349567	host	0.016605769
0.010660793	0.003911479	Dolichospermum sp.	2	1				0.009793204	0.003410016	host	0.024115385
0.010563877	0.003841665	Dolichospermum sp.	2	1				0.010283962	0.003611652	host	0.011956522
0.010476699	0.003484585	Nodularia sp.	3	1				0.011622642	0.003498911	Alphaproteo	0.011956522
0.014203883	0.003935022	Alphaproteo	5	3				0.010792453	0.003746149	host	0.01233913
0.010241748	0.00349567	Nodularia sp.	3	1				0.010896226	0.003759995	host	0.011
0.009793204	0.003410016	Nodularia sp.	3	1				0.011103774	0.003729337	host	0.011
0.010283962	0.003611652	Aphanizomenon sp.	1	1				0.011634615	0.00359431	Alphaproteo	0.010900901
0.011622642	0.003498911	Alphaproteo	5	3				0.030884615	0.009002333	host	0.011149321
0.010792453	0.003746149	Aphanizomenon sp.	1	1				0.016605769	0.005968126	host	0.011049774
0.010896226	0.003759995	Aphanizomenon sp.	1	1				0.024115385	0.007070356	host	0.010950226
0.011103774	0.003729337	Aphanizomenon sp.	1	1				0.011956522	0.003980688	host	0.010648402
0.011634615	0.00359431	Alphaproteo	5	3				0.011956522	0.003970979	host	0.010748858
0.030884615	0.009002333	Nodularia sp.	3	1				0.010426087	0.003786508	Cytophaga	0.010849315
0.016605769	0.005968126	Nodularia sp.	3	1				0.01233913	0.003912725	host	0.011052133
0.024115385	0.007070356	Nodularia sp.	3	1				0.011	0.003722689	host	0.010092891
0.011956522	0.003980688	Nodularia sp.	3	1				0.010900901	0.003823142	Cytophaga	0.010843602
0.011956522	0.003970979	Nodularia sp.	3	1				0.011	0.003681326	host	0.011364929
0.010426087	0.003786508	Cytophaga	6	3				0.010900901	0.003640947	host	0.011973451
0.01233913	0.003912725	Nodularia sp.	3	1				0.011149321	0.003671476	host	0.012265487
0.010900901	0.003763418	Dolichospermum sp.	2	1				0.011149321	0.003550406	Cytophaga	0.012849558
0.010801802	0.003813834	Dolichospermum sp.	2	1				0.011049774	0.003682304	host	0.01080531
0.010603604	0.003849422	Aphanizomenon sp.	1	1				0.010950226	0.00365868	host	0.010951965
0.010801802	0.003804937	Dolichospermum sp.	2	1				0.010648402	0.004001768	host	0.010951965
0.012981982	0.003947289	Pseudanabaena sp.	4	2				0.010447489	0.003669021	Cytophaga	0.01094686
0.012486486	0.003964094	Pseudanabaena sp.	4	2				0.010748858	0.003983173	host	0.01105314
0.010801802	0.003844479	Aphanizomenon sp.	1	1				0.010849315	0.003903901	host	0.01105314
0.011	0.00383756	Aphanizomenon sp.	1	1				0.010635071	0.004612757	Cytophaga	0.01059633
0.011	0.003722689	Aphanizomenon sp.	1	1				0.011052133	0.00365768	host	0.010798165
0.010900901	0.003823142	Cytophaga	6	3				0.010092891	0.003715832	host	0.010898148
0.011	0.003681326	Aphanizomenon sp.	1	1				0.010843602	0.003679364	host	0.010898148
0.010900901	0.003640947	Aphanizomenon sp.	1	1				0.011364929	0.003694148	host	0.010702703
0.011149321	0.003671476	Aphanizomenon sp.	1	1				0.011973451	0.003931385	host	0.010900901
0.011149321	0.003550406	Cytophaga	6	3				0.012265487	0.003882194	host	0.010801802
0.011049774	0.003682304	Aphanizomenon sp.	1	1				0.012849558	0.003923669	host	0.010654709
0.010950226	0.00365868	Aphanizomenon sp.	1	1				0.019079646	0.004068347	Cytophaga	0.010556054
0.010648402	0.004001768	Nodularia sp.	3	1				0.01080531	0.00380021	host	0.010753363
0.010447489	0.003669021	Cytophaga	6	3				0.010951965	0.0038531	host
0.010748858	0.003983173	Nodularia sp.	3	1				0.011816594	0.004113242	Cytophaga
0.010849315	0.003903901	Nodularia sp.	3	1				0.010951965	0.003841093	host
0.010654709	0.003953214	Dolichospermum sp.	2	1				0.01094686	0.003638649	host
0.010753363	0.003920819	Dolichospermum sp.	2	1				0.01115942	0.003624933	Cytophaga
0.010654709	0.003867808	Dolichospermum sp.	2	1				0.01105314	0.003675878	host
0.010654709	0.003849156	Dolichospermum sp.	2	1				0.01105314	0.003630812	host
0.010753363	0.003920819	Dolichospermum sp.	2	1				0.01059633	0.003625682	host
0.010691589	0.00375586	Aphanizomenon sp.	1	1				0.011706422	0.0036686	Cytophaga
0.010485981	0.003717922	Aphanizomenon sp.	1	1				0.010798165	0.00361262	host
0.010691589	0.003759853	Aphanizomenon sp.	1	1				0.010898148	0.003932793	host
0.012311927	0.004050336	Pseudanabaena sp.	4	2				0.010898148	0.003941889	host
0.012311927	0.00403947	Pseudanabaena sp.	4	2				0.010388889	0.003808471	Cytophaga
0.012715596	0.004038482	Pseudanabaena sp.	4	2				0.010694444	0.003719526	Cytophaga
0.012412844	0.004010821	Pseudanabaena sp.	4	2				0.010490741	0.003788257	Cytophaga
0.012585586	0.004022092	Pseudanabaena sp.	4	2				0.010702703	0.003930223	host
0.012387387	0.00404465	Pseudanabaena sp.	4	2				0.010900901	0.003971818	host
0.01209009	0.0040319	Pseudanabaena sp.	4	2				0.010603604	0.00398805	Cytophaga
0.01209009	0.004061323	Pseudanabaena sp.	4	2				0.010801802	0.003946455	host
0.010513274	0.003922137	Dolichospermum sp.	2	1				0.010654709	0.003815322	host
0.010415929	0.00390813	Dolichospermum sp.	2	1				0.010556054	0.003787356	host
0.010707965	0.003893122	Dolichospermum sp.	2	1				0.010654709	0.003961143	Cytophaga
0.010513274	0.00392714	Dolichospermum sp.	2	1				0.010753363	0.00382531	host
0.010415929	0.003918135	Dolichospermum sp.	2	1
0.013638009	0.004155285	Pseudanabaena sp.	4	2
0.013438914	0.004084023	Pseudanabaena sp.	4	2
0.010751131	0.003889307	Cytophaga	6	3
0.013936652	0.004081012	Pseudanabaena sp.	4	2
0.010635071	0.004612757	Cytophaga	6	3
0.011052133	0.00365768	Dolichospermum sp.	2	1
0.010092891	0.003715832	Dolichospermum sp.	2	1
0.010843602	0.003679364	Dolichospermum sp.	2	1
0.011364929	0.003694148	Dolichospermum sp.	2	1
0.011973451	0.003931385	Dolichospermum sp.	2	1
0.012265487	0.003882194	Dolichospermum sp.	2	1
0.012849558	0.003923669	Dolichospermum sp.	2	1
0.019079646	0.004068347	Cytophaga	6	3
0.01080531	0.00380021	Dolichospermum sp.	2	1
0.010654709	0.003850023	Dolichospermum sp.	2	1
0.010753363	0.003904276	Dolichospermum sp.	2	1
0.010654709	0.003841145	Dolichospermum sp.	2	1
0.010654709	0.00380662	Aphanizomenon sp.	1	1
0.010654709	0.003811552	Aphanizomenon sp.	1	1
0.010951965	0.0038531	Aphanizomenon sp.	1	1
0.011816594	0.004113242	Cytophaga	6	3
0.011144105	0.003904128	Dolichospermum sp.	2	1
0.010951965	0.003841093	Aphanizomenon sp.	1	1
0.011432314	0.003898124	Dolichospermum sp.	2	1
0.0106	0.003829784	Aphanizomenon sp.	1	1
0.0106	0.003774339	Aphanizomenon sp.	1	1
0.011096491	0.003927439	Pseudanabaena sp.	4	2
0.011	0.003873556	Pseudanabaena sp.	4	2
0.012061404	0.003929434	Nodularia sp.	3	1
0.011578947	0.003937417	Nodularia sp.	3	1
0.010949772	0.003834134	Pseudanabaena sp.	4	2
0.010748858	0.003843142	Pseudanabaena sp.	4	2
0.010748858	0.003851148	Nodularia sp.	3	1
0.010648402	0.003906193	Nodularia sp.	3	1
0.010713043	0.003991894	Nodularia sp.	3	1
0.01046696	0.00391754	Nodularia sp.	3	1
0.010757709	0.003894489	Nodularia sp.	3	1
0.013158879	0.003867642	Pseudanabaena sp.	4	2
0.013364486	0.00382207	Pseudanabaena sp.	4	2
0.013056075	0.003826033	Pseudanabaena sp.	4	2
0.01094686	0.003638649	Aphanizomenon sp.	1	1
0.01115942	0.003624933	Cytophaga	6	3
0.01105314	0.003675878	Aphanizomenon sp.	1	1
0.01105314	0.003630812	Aphanizomenon sp.	1	1
0.01059633	0.003625682	Nodularia sp.	3	1
0.011706422	0.0036686	Cytophaga	6	3
0.010798165	0.00361262	Nodularia sp.	3	1
0.010898148	0.003932793	Nodularia sp.	3	1
0.010898148	0.003941889	Nodularia sp.	3	1
0.010388889	0.003808471	Cytophaga	6	3
0.010694444	0.003719526	Cytophaga	6	3
0.010490741	0.003788257	Cytophaga	6	3
0.010702703	0.003930223	Dolichospermum sp.	2	1
0.010900901	0.003971818	Dolichospermum sp.	2	1
0.010603604	0.00398805	Cytophaga	6	3
0.010801802	0.003946455	Dolichospermum sp.	2	1
0.010556054	0.003806333	Nodularia sp.	3	1
0.010556054	0.003803337	Nodularia sp.	3	1
0.010654709	0.003815322	Aphanizomenon sp.	1	1
0.010556054	0.003787356	Aphanizomenon sp.	1	1
0.010654709	0.003961143	Cytophaga	6	3
0.010753363	0.00382531	Aphanizomenon sp.	1	1
0.013713004	0.003971131	Pseudanabaena sp.	4	2
0.014304933	0.003974127	Pseudanabaena sp.	4	2
0.014107623	0.003904213	Pseudanabaena sp.	4	2
0.013561644	0.003520458	Aphanizomenon sp.	1	1
0.010648402	0.003555235	Dolichospermum sp.	2	1
0.010748858	0.003586038	Dolichospermum sp.	2	1
0.012858447	0.003631745	Aphanizomenon sp.	1	1
0.012255708	0.003575108	Aphanizomenon sp.	1	1

## Sheet: 30 min
S3 Table: NanoSIMS analyses.
13C/12C	12C15N/12C14N	all OTU	grgr	13C/12C	12C15N/12C14N	OTU from host only	13C/12C	12C15N/12C14N	hosts no separation no pseudanabaena
0.010744186	0.003447953	Aphanizomenon sp.	1	0.01064186	0.003470287	Alpha Aphanizomenon sp.	0.010744186	0.003447953	host
0.01064186	0.003470287	Alphaproteo	3	0.011	0.004150398	Alpha Aphanizomenon sp.	0.01064186	0.003470287	Alphaproteo
0.010846512	0.003375799	Aphanizomenon sp.	1	0.017047619	0.004288551	Cytophaga Aphanizomenon sp.	0.010846512	0.003375799	host
0.015004608	0.003739755	Pseudanabaena sp.	2	0.013253012	0.00427543	Cytophaga Dolichospermum sp.	0.011	0.003565566	host
0.015004608	0.004464304	Pseudanabaena sp.	2	0.01094359	0.003851164	Cytophaga Dolichospermum sp.	0.010894231	0.00370046	host
0.013585253	0.003631747	Pseudanabaena sp.	2	0.009749876	0.003538473	Cytophaga Nodularia sp.	0.011	0.004150398	Alphaproteo
0.013686636	0.004237489	Pseudanabaena sp.	2	0.011245658	0.003628775	Cytophaga Nodularia sp.	0.01	0.003591519	host
0.013788018	0.004088078	Pseudanabaena sp.	2				0.017047619	0.004288551	Cytophaga
0.011260664	0.004076046	Dolichospermum sp.	1				0.010857143	0.003868267	host
0.011990521	0.003979805	Dolichospermum sp.	1				0.011373494	0.003839684	host
0.010635071	0.003581091	Dolichospermum sp.	1				0.011168675	0.003813027	host
0.011052133	0.003465602	Dolichospermum sp.	1				0.011253012	0.003956567	host
0.011	0.003565566	Aphanizomenon sp.	1				0.013253012	0.00427543	Cytophaga
0.010894231	0.00370046	Aphanizomenon sp.	1				0.011078974	0.003973211	host
0.011	0.004150398	Alphaproteo	3				0.01094359	0.003851164	Cytophaga
0.010786408	0.003348426	Aphanizomenon sp.	1				0.010977436	0.003838769	host
0.010412621	0.003293492	Aphanizomenon sp.	1				0.010571282	0.003287649	host
0.010145631	0.003724511	Aphanizomenon sp.	1				0.009749876	0.003538473	Cytophaga
0.011305556	0.004053019	Dolichospermum sp.	1				0.010590571	0.003590495	host
0.011509259	0.003975162	Dolichospermum sp.	1				0.011245658	0.003628775	Cytophaga
0.011203704	0.003988586	Dolichospermum sp.	1				0.011354839	0.003567919	host
0.011203704	0.00399843	Dolichospermum sp.	1
0.010481132	0.003569439	Aphanizomenon sp.	1
0.010688679	0.003430131	Aphanizomenon sp.	1
0.010688679	0.003511317	Aphanizomenon sp.	1
0.010688679	0.00350855	Aphanizomenon sp.	1
0.0106	0.003717701	Dolichospermum sp.	1
0.0107	0.003810092	Dolichospermum sp.	1
0.0108	0.003817121	Dolichospermum sp.	1
0.0108	0.003841223	Dolichospermum sp.	1
0.0108	0.00371971	Dolichospermum sp.	1
0.011375502	0.003783	Nodularia sp.	1
0.010790161	0.003455	Nodularia sp.	1
0.010635071	0.003924604	Aphanizomenon sp.	1
0.011052133	0.003801468	Aphanizomenon sp.	1
0.01042654	0.003499647	Aphanizomenon sp.	1
0.010635071	0.003531125	Aphanizomenon sp.	1
0.010092891	0.003315406	Aphanizomenon sp.	1
0.010530806	0.003410767	Aphanizomenon sp.	1
0.01	0.003591519	Aphanizomenon sp.	1
0.017047619	0.004288551	Cytophaga	3
0.010857143	0.003868267	Aphanizomenon sp.	1
0.01696861	0.004182814	Pseudanabaena sp.	2
0.015587444	0.00429361	Pseudanabaena sp.	2
0.010539535	0.003643811	Aphanizomenon sp.	1
0.01064186	0.003596569	Aphanizomenon sp.	1
0.010341014	0.003792141	Aphanizomenon sp.	1
0.010341014	0.003686251	Aphanizomenon sp.	1
0.010645161	0.003800528	Aphanizomenon sp.	1
0.011673469	0.004054035	Pseudanabaena sp.	2
0.011404082	0.003896482	Pseudanabaena sp.	2
0.017264574	0.004868856	Pseudanabaena sp.	2
0.017560538	0.004622048	Pseudanabaena sp.	2
0.016672646	0.004211041	Pseudanabaena sp.	2
0.010895238	0.003748299	Aphanizomenon sp.	1
0.010895238	0.003765364	Aphanizomenon sp.	1
0.014666667	0.003967133	Pseudanabaena sp.	2
0.016154589	0.004471333	Pseudanabaena sp.	2
0.015516908	0.003936798	Pseudanabaena sp.	2
0.015304348	0.003803634	Pseudanabaena sp.	2
0.011193955	0.003674538	Aphanizomenon sp.	1
0.011748111	0.00347992	Aphanizomenon sp.	1
0.011102062	0.003868299	Dolichospermum sp.	1
0.010886598	0.003838994	Dolichospermum sp.	1
0.01101134	0.004245361	Dolichospermum sp.	1
0.011373494	0.003839684	Dolichospermum sp.	1
0.011168675	0.003813027	Dolichospermum sp.	1
0.011253012	0.003956567	Dolichospermum sp.	1
0.013253012	0.00427543	Cytophaga	3
0.011078974	0.003973211	Aphanizomenon sp.	1
0.01094359	0.003851164	Cytophaga	3
0.010977436	0.003838769	Aphanizomenon sp.	1
0.010571282	0.003287649	Aphanizomenon sp.	1
0.010508738	0.003517233	Aphanizomenon sp.	1
0.010626214	0.003152666	Aphanizomenon sp.	1
0.009749876	0.003538473	Cytophaga	3
0.010590571	0.003590495	Nodularia sp.	1
0.011245658	0.003628775	Cytophaga	3
0.011354839	0.003567919	Nodularia sp.	1
0.009852174	0.003835656	Nodularia sp.	1
0.010426087	0.003838724	Nodularia sp.	1
0.010813793	0.003477018	Dolichospermum sp.	1
0.011737931	0.003671668	Dolichospermum sp.	1
0.012670807	0.003705941	Dolichospermum sp.	1
0.015031056	0.003652029	Dolichospermum sp.	1
0.019503106	0.003152845	Dolichospermum sp.	1
0.010960814	0.004039476	Aphanizomenon sp.	1
0.01066972	0.003921601	Aphanizomenon sp.	1
0.011101852	0.003849857	Dolichospermum sp.	1
0.010694444	0.003844762	Dolichospermum sp.	1
0.010898148	0.003737765	Dolichospermum sp.	1

## Sheet: 60 min
S3 Table: NanoSIMS analyses.
13C/12C	12C15N/12C14N	all OTU	gr	13C/12C	12C15N/12C14N	OTU from host only	13C/12C	12C15N/12C14N	hosts no separation no pseudanabaena	13C/12C	12C15N/12C14N	only host Pseudanabaena
0.010746544	0.003835107	Aphanizomenon sp.	1	0.011861751	0.006370433	Alphaproteo Aphanizomenon sp.	0.010746544	0.003835107	host
0.010847926	0.003846148	Aphanizomenon sp.	1	0.010539535	0.00363077	Alphaproteo Dolichpspermum sp.	0.010847926	0.003846148	host
0.011861751	0.006370433	Alphaproteo	3	0.009865609	0.00373691	Alphaproteo Nodularia sp.	0.011861751	0.006370433	Alphaproteo
0.010746544	0.003817041	Aphanizomenon sp.	1	0.009988801	0.003643337	Alphaproteo Nodularia sp.	0.010746544	0.003817041	host
0.010913556	0.003693219	Dolichospermum sp.	1	0.010132524	0.003661448	Alphaproteo Nodularia sp.	0.010948837	0.003818095	host
0.010805501	0.003765245	Dolichospermum sp.	1	0.009783481	0.00389991	Alphaproteo Nodularia sp.	0.010222326	0.003692557	host
0.010805501	0.003681846	Dolichospermum sp.	1	0.011704	0.003657985	Alphaproteo Dolichpspermum sp.	0.011562791	0.003917151	host
0.010913556	0.003679003	Dolichospermum sp.	1	0.012343891	0.008397671	Cytophaga Nodularia sp.	0.010539535	0.00363077	Alphaproteo
0.010584906	0.00360974	Aphanizomenon sp.	1	0.011263158	0.003862719	Cytophaga Nodularia sp.	0.010334884	0.003641558	host
0.010688679	0.003635011	Aphanizomenon sp.	1	0.011160976	0.003848551	Cytophaga Dolichospermum sp.	0.009905116	0.003690596	host
0.010792453	0.003629179	Aphanizomenon sp.	1	0.011774648	0.004055697	Cytophaga Dolichospermum sp.	0.020429305	0.004267161	host
0.010948837	0.003818095	Dolichospermum sp.	1	0.010324561	0.003643198	Cytophaga Aphanizomenon sp.	0.01139524	0.003924058	host
0.010222326	0.003692557	Dolichospermum sp.	1	0.010849315	0.003551069	Cytophaga Dolichospermum sp.	0.009865609	0.00373691	Alphaproteo
0.011562791	0.003917151	Dolichospermum sp.	1	0.011153488	0.003611429	Cytophaga Aphanizomenon sp.	0.009988801	0.003643337	Alphaproteo
0.010539535	0.00363077	Alphaproteo	3	0.010951111	0.003952989	Cytophaga Aphanizomenon sp.	0.010132524	0.003661448	Alphaproteo
0.010334884	0.003641558	Dolichospermum sp.	1	0.012155251	0.010000786	Cytophaga Nodularia sp.	0.009783481	0.00389991	Alphaproteo
0.009905116	0.003690596	Dolichospermum sp.	1	0.011916667	0.009042219	Cytophaga Nodularia sp.	0.009701353	0.003712762	host
0.011407407	0.003757034	Dolichospermum sp.	1	0.011486726	0.003509004	Cytophaga Aphanizomenon sp.	0.011704	0.003657985	Alphaproteo
0.011611111	0.003856644	Dolichospermum sp.	1	0.010697248	0.003951603	Cytophaga Aphanizomenon sp.	0.014168	0.003683863	host
0.011203704	0.00377112	Dolichospermum sp.	1	0.010293578	0.003976046	Cytophaga Aphanizomenon sp.	0.017512	0.003824341	host
0.011305556	0.003801305	Dolichospermum sp.	1	0.012783784	0.009824762	Cytophaga Nodularia sp.	0.012343891	0.008397671	Cytophaga
0.011726415	0.003973996	Dolichospermum sp.	1	0.011	0.003863652	Cytophaga Aphanizomenon sp.	0.010850679	0.003394268	host
0.011726415	0.003999628	Dolichospermum sp.	1				0.010751131	0.003302916	host
0.011103774	0.003937086	Dolichospermum sp.	1				0.010651584	0.00327945	host
0.010481132	0.003870443	Dolichospermum sp.	1				0.011263158	0.003862719	Cytophaga
0.020429305	0.004267161	Nodularia sp.	1				0.011789474	0.003708914	host
0.01139524	0.003924058	Nodularia sp.	1				0.012421053	0.003612555	host
0.009865609	0.00373691	Alphaproteo	3				0.012	0.003753388	host
0.009988801	0.003643337	Alphaproteo	3				0.010946341	0.003915508	host
0.010132524	0.003661448	Alphaproteo	3				0.011160976	0.003848551	Cytophaga
0.009783481	0.00389991	Alphaproteo	3				0.010645854	0.003985375	host
0.009701353	0.003712762	Nodularia sp.	1				0.011053659	0.003893189	host
0.014379085	0.003824904	Nodularia sp.	1				0.011568075	0.003983045	host
0.012427638	0.003911454	Nodularia sp.	1				0.011671362	0.003835604	host
0.011914099	0.003905553	Nodularia sp.	1				0.011464789	0.003667863	host
0.011704	0.003657985	Alphaproteo	3				0.011774648	0.004055697	Cytophaga
0.014168	0.003683863	Dolichospermum sp.	1				0.011361502	0.003719147	host
0.017512	0.003824341	Dolichospermum sp.	1				0.010131579	0.003703503	host
0.012343891	0.008397671	Cytophaga	3				0.01022807	0.003771466	host
0.010850679	0.003394268	Nodularia sp.	1				0.010517544	0.003719776	host
0.010751131	0.003302916	Nodularia sp.	1				0.010324561	0.003643198	Cytophaga
0.010651584	0.00327945	Nodularia sp.	1				0.010421053	0.003767637	host
0.0111	0.003750956	Dolichospermum sp.	1				0.011050228	0.003720569	host
0.0108	0.003707587	Dolichospermum sp.	1				0.011150685	0.003660635	host
0.011	0.003719152	Dolichospermum sp.	1				0.011050228	0.00377582	host
0.011	0.003740355	Dolichospermum sp.	1				0.011753425	0.003804851	host
0.0111	0.003651689	Dolichospermum sp.	1				0.010849315	0.003551069	Cytophaga
0.010688679	0.003722767	Nodularia sp.	1				0.011153488	0.003611429	Cytophaga
0.010688679	0.003715022	Nodularia sp.	1				0.012790698	0.003844762	host
0.010896226	0.003704371	Nodularia sp.	1				0.012586047	0.003749524	host
0.011263158	0.003862719	Cytophaga	3				0.011972093	0.003706667	host
0.011789474	0.003708914	Nodularia sp.	1				0.010951111	0.003952989	Cytophaga
0.012421053	0.003612555	Nodularia sp.	1				0.010657778	0.003579213	host
0.012	0.003753388	Nodularia sp.	1				0.010755556	0.003560613	host
0.011101852	0.003807735	Dolichospermum sp.	1				0.010755556	0.003506584	host
0.011	0.003772392	Dolichospermum sp.	1				0.010648402	0.003742602	host
0.010796296	0.003974057	Aphanizomenon sp.	1				0.010748858	0.003880113	host
0.010490741	0.003911687	Aphanizomenon sp.	1				0.010849315	0.003734909	host
0.010388889	0.003845158	Aphanizomenon sp.	1				0.012155251	0.010000786	Cytophaga
0.010946341	0.003915508	Dolichospermum sp.	1				0.010796296	0.003636218	host
0.011160976	0.003848551	Cytophaga	3				0.010796296	0.003700967	host
0.010645854	0.003985375	Dolichospermum sp.	1				0.011	0.003663431	host
0.011053659	0.003893189	Dolichospermum sp.	1				0.011916667	0.009042219	Cytophaga
0.022493274	0.003966432	Aphanizomenon sp.	1				0.01080531	0.003530351	host
0.021408072	0.003908806	Aphanizomenon sp.	1				0.010902655	0.00354992	host
0.019336323	0.003906853	Aphanizomenon sp.	1				0.01080531	0.0036193	host
0.010850679	0.003954425	Nodularia sp.	1				0.011486726	0.003509004	Cytophaga
0.010452489	0.00371037	Nodularia sp.	1				0.010697248	0.003951603	Cytophaga
0.010452489	0.003823223	Nodularia sp.	1				0.010293578	0.003976046	Cytophaga
0.010452489	0.003632383	Dolichospermum sp.	1				0.011908257	0.00395975	host
0.010452489	0.003623208	Dolichospermum sp.	1				0.011908257	0.00395975	host
0.010452489	0.003582838	Dolichospermum sp.	1				0.012110092	0.003983175	host
0.010352941	0.00368101	Dolichospermum sp.	1				0.010801802	0.003669015	host
0.011238095	0.003655325	Dolichospermum sp.	1				0.012783784	0.009824762	Cytophaga
0.010857143	0.003548601	Dolichospermum sp.	1				0.010900901	0.00377542	host
0.010761905	0.003480119	Dolichospermum sp.	1				0.015669811	0.003903322	host
0.010761905	0.003468557	Dolichospermum sp.	1				0.011	0.003863652	Cytophaga
0.01084507	0.003891349	Nodularia sp.	1				0.011518868	0.003769697	host
0.01084507	0.003798413	Nodularia sp.	1				0.010688679	0.003773873	host
0.011671362	0.003781424	Dolichospermum sp.	1				0.010688679	0.003744642	host
0.011361502	0.003706475	Dolichospermum sp.	1				0.015150943	0.003813543	host
0.011464789	0.003651513	Dolichospermum sp.	1
0.011568075	0.003983045	Dolichospermum sp.	1
0.022929577	0.004831365	Pseudanabaena sp.	2
0.011671362	0.003835604	Dolichospermum sp.	1
0.02313615	0.004707429	Pseudanabaena sp.	2
0.02313615	0.004718114	Pseudanabaena sp.	2
0.011464789	0.003667863	Dolichospermum sp.	1
0.011774648	0.004055697	Cytophaga	3
0.023032864	0.004816408	Pseudanabaena sp.	2
0.011361502	0.003719147	Dolichospermum sp.	1
0.010131579	0.003703503	Aphanizomenon sp.	1
0.01022807	0.003771466	Aphanizomenon sp.	1
0.010517544	0.003719776	Aphanizomenon sp.	1
0.010324561	0.003643198	Cytophaga	3
0.010421053	0.003767637	Aphanizomenon sp.	1
0.011050228	0.003720569	Dolichospermum sp.	1
0.011150685	0.003660635	Dolichospermum sp.	1
0.011050228	0.00377582	Dolichospermum sp.	1
0.011753425	0.003804851	Dolichospermum sp.	1
0.010849315	0.003551069	Cytophaga	3
0.011153488	0.003611429	Cytophaga	3
0.012790698	0.003844762	Aphanizomenon sp.	1
0.012586047	0.003749524	Aphanizomenon sp.	1
0.011972093	0.003706667	Aphanizomenon sp.	1
0.010688679	0.003742134	Dolichospermum sp.	1
0.010792453	0.003762744	Dolichospermum sp.	1
0.011103774	0.003689138	Dolichospermum sp.	1
0.011	0.003749985	Dolichospermum sp.	1
0.011103774	0.003754892	Dolichospermum sp.	1
0.010951111	0.003952989	Cytophaga	3
0.010657778	0.003579213	Aphanizomenon sp.	1
0.010755556	0.003560613	Aphanizomenon sp.	1
0.010755556	0.003506584	Aphanizomenon sp.	1
0.010648402	0.003742602	Nodularia sp.	1
0.010748858	0.003880113	Nodularia sp.	1
0.010849315	0.003734909	Nodularia sp.	1
0.012155251	0.010000786	Cytophaga	3
0.010796296	0.003636218	Nodularia sp.	1
0.010796296	0.003700967	Nodularia sp.	1
0.011	0.003663431	Nodularia sp.	1
0.011916667	0.009042219	Cytophaga	3
0.021902655	0.004688456	Pseudanabaena sp.	2
0.025893805	0.005077159	Pseudanabaena sp.	2
0.024238938	0.004761394	Pseudanabaena sp.	2
0.01080531	0.003530351	Aphanizomenon sp.	1
0.023752212	0.004655545	Pseudanabaena sp.	2
0.010902655	0.00354992	Aphanizomenon sp.	1
0.01080531	0.0036193	Aphanizomenon sp.	1
0.011486726	0.003509004	Cytophaga	3
0.010697248	0.003951603	Cytophaga	3
0.010293578	0.003976046	Cytophaga	3
0.011908257	0.00395975	Aphanizomenon sp.	1
0.011908257	0.00395975	Aphanizomenon sp.	1
0.012110092	0.003983175	Aphanizomenon sp.	1
0.010801802	0.003669015	Nodularia sp.	1
0.012783784	0.009824762	Cytophaga	3
0.010900901	0.00377542	Nodularia sp.	1
0.011452055	0.003763975	Dolichospermum sp.	1
0.011452055	0.003828614	Dolichospermum sp.	1
0.011452055	0.003779886	Dolichospermum sp.	1
0.011251142	0.003822647	Dolichospermum sp.	1
0.015669811	0.003903322	Aphanizomenon sp.	1
0.011	0.003863652	Cytophaga	3
0.011518868	0.003769697	Aphanizomenon sp.	1
0.010688679	0.003773873	Aphanizomenon sp.	1
0.010688679	0.003744642	Aphanizomenon sp.	1
0.015150943	0.003813543	Aphanizomenon sp.	1
0.016883721	0.004419428	Pseudanabaena sp.	2
0.0176	0.004392087	Pseudanabaena sp.	2
0.013506977	0.004449698	Pseudanabaena sp.	2

## Sheet: 6 h
S3 Table: NanoSIMS analyses.
X13C.12C	X12C15N.12C14N	all.OTU	grgr	X13C.12C.1	X12C15N.12C14N.1	OTU.from.host.only	X13C.12C.2	X12C15N.12C14N.2	hosts.no.separation.no.pseudanabaena	X13C.12C.3	X12C15N.12C14N.3	only.host.Pseudanabaena
0.010610619	0.003656762	Aphanizomenon sp.	1	0.012752212	0.005335597	Alphaproteo Aphanizomenon sp.	0.010610619	0.003656762	host
0.010513274	0.003693045	Aphanizomenon sp.	1	0.012557522	0.004709956	Alphaproteo Aphanizomenon sp.	0.010513274	0.003693045	host
0.012752212	0.005335597	Alphaproteo	3	0.012752212	0.0051228	Alphaproteo Aphanizomenon sp.	0.012752212	0.005335597	Alphaproteo
0.012557522	0.004709956	Alphaproteo	3	0.018135135	0.010027835	Alphaproteo Nodularia sp.	0.012557522	0.004709956	Alphaproteo
0.012752212	0.0051228	Alphaproteo	3	0.020315315	0.011602298	Alphaproteo Nodularia sp.	0.012752212	0.0051228	Alphaproteo
0.011	0.003657742	Aphanizomenon sp.	1	0.021693023	0.030364969	Alphaproteo Nodularia sp.	0.011	0.003657742	host
0.014171171	0.004606244	Nodularia sp.	1	0.015144186	0.023190828	Alphaproteo Nodularia sp.	0.014171171	0.004606244	host
0.018135135	0.010027835	Alphaproteo	3	0.073611374	0.028344849	Alphaproteo Nodularia sp.	0.018135135	0.010027835	Alphaproteo
0.020315315	0.011602298	Alphaproteo	3	0.012425926	0.004808112	Alphaproteo Aphanizomenon sp.	0.020315315	0.011602298	Alphaproteo
0.013576577	0.0044413	Nodularia sp.	1	0.011916667	0.004912233	Alphaproteo Aphanizomenon sp.	0.013576577	0.0044413	host
0.017540541	0.004574379	Nodularia sp.	1	0.0109	0.003710897	Cytophaga Aphanizomenon sp.	0.017540541	0.004574379	host
0.010437209	0.003672454	Nodularia sp.	1	0.041078838	0.01591	Cytophaga Nodularia sp.	0.010437209	0.003672454	host
0.01064186	0.003757837	Nodularia sp.	1	0.05586722	0.01822	Cytophaga Nodularia sp.	0.01064186	0.003757837	host
0.010539535	0.003706803	Nodularia sp.	1	0.010950673	0.004085358	Cytophaga Aphanizomenon sp.	0.010539535	0.003706803	host
0.021693023	0.030364969	Alphaproteo	3	0.011456221	0.00366052	Cytophaga Dolichospermum sp.	0.021693023	0.030364969	Alphaproteo
0.015144186	0.023190828	Alphaproteo	3				0.015144186	0.023190828	Alphaproteo
0.010843602	0.003727442	Nodularia sp.	1				0.010843602	0.003727442	host
0.073611374	0.028344849	Alphaproteo	3				0.073611374	0.028344849	Alphaproteo
0.011156398	0.003828748	Nodularia sp.	1				0.011156398	0.003828748	host
0.010947867	0.003785928	Nodularia sp.	1				0.010947867	0.003785928	host
0.010796296	0.003747619	Nodularia sp.	1				0.010796296	0.003888551	host
0.012018519	0.005617448	Nodularia sp.	1				0.010898148	0.003845253	host
0.011101852	0.00388196	Nodularia sp.	1				0.012425926	0.004808112	Alphaproteo
0.010539535	0.003618533	Aphanizomenon sp.	1				0.011916667	0.004912233	Alphaproteo
0.010232558	0.003742252	Aphanizomenon sp.	1				0.010898148	0.003907107	host
0.012790698	0.003822422	Aphanizomenon sp.	1				0.0109	0.003666105	host
0.011407407	0.003839603	Aphanizomenon sp.	1				0.0109	0.003707002	host
0.012935185	0.003762649	Dolichospermum sp.	1				0.0109	0.003710897	Cytophaga
0.012731481	0.003843653	Dolichospermum sp.	1				0.0109	0.00369337	host
0.010388889	0.003781887	Aphanizomenon sp.	1				0.010589212	0.003889	host
0.012527778	0.003833527	Dolichospermum sp.	1				0.010224066	0.003919	host
0.012833333	0.003824414	Dolichospermum sp.	1				0.041078838	0.01591	Cytophaga
0.010592593	0.003756573	Aphanizomenon sp.	1				0.05586722	0.01822	Cytophaga
0.010495413	0.003902473	Aphanizomenon sp.	1				0.010950673	0.003900755	host
0.010394495	0.003879992	Aphanizomenon sp.	1				0.010950673	0.004085358	Cytophaga
0.01059633	0.003870795	Aphanizomenon sp.	1				0.010950673	0.003896741	host
0.01059633	0.003812949	Dolichospermum sp.	1				0.010852018	0.003869653	host
0.01059633	0.003793299	Dolichospermum sp.	1				0.011456221	0.00366052	Cytophaga
0.01059633	0.003782492	Dolichospermum sp.	1				0.011050691	0.003490924	host
0.010495413	0.003763825	Dolichospermum sp.	1				0.019262673	0.007180939	host
0.010796296	0.003888551	Aphanizomenon sp.	1				0.018552995	0.007843519	host
0.010898148	0.003845253	Aphanizomenon sp.	1				0.023926267	0.007802437	host
0.012425926	0.004808112	Alphaproteo	3				0.020986175	0.006664779	host
0.011916667	0.004912233	Alphaproteo	3
0.010898148	0.003907107	Aphanizomenon sp.	1
0.019465438	0.004601393	Nodularia sp.	1
0.04440553	0.006429502	Aphanizomenon sp.	1
0.033861751	0.006205434	Aphanizomenon sp.	1
0.047548387	0.006535312	Aphanizomenon sp.	1
0.014599078	0.004454682	Nodularia sp.	1
0.017640553	0.004753439	Nodularia sp.	1
0.019364055	0.004876143	Nodularia sp.	1
0.010359383	0.003752	Nodularia sp.	1
0.010359383	0.003659	Nodularia sp.	1
0.010249876	0.003649	Nodularia sp.	1
0.040846192	0.007426	Pseudanabaena sp.	2
0.043912394	0.007219	Pseudanabaena sp.	2
0.038875062	0.007026	Pseudanabaena sp.	2
0.044240916	0.007364	Pseudanabaena sp.	2
0.010794133	0.003746141	Nodularia sp.	1
0.010771877	0.003761369	Nodularia sp.	1
0.010827516	0.003819237	Nodularia sp.	1
0.010685714	0.003786516	Dolichospermum sp.	1
0.010434286	0.003865176	Dolichospermum sp.	1
0.010685714	0.003827812	Dolichospermum sp.	1
0.010895238	0.003797332	Dolichospermum sp.	1
0.010741784	0.003767542	Pseudanabaena sp.	2
0.010948357	0.003779734	Pseudanabaena sp.	2
0.011051643	0.003815296	Pseudanabaena sp.	2
0.047633028	0.010083833	Pseudanabaena sp.	2
0.056513761	0.009218089	Pseudanabaena sp.	2
0.058229358	0.009108138	Pseudanabaena sp.	2
0.054192661	0.008609889	Pseudanabaena sp.	2
0.056614679	0.008774321	Pseudanabaena sp.	2
0.0109	0.003666105	Aphanizomenon sp.	1
0.0109	0.003707002	Aphanizomenon sp.	1
0.0109	0.003710897	Cytophaga	3
0.0109	0.00369337	Aphanizomenon sp.	1
0.01080531	0.003486477	Aphanizomenon sp.	1
0.055486726	0.014338043	Dolichospermum sp.	1
0.01080531	0.003595197	Aphanizomenon sp.	1
0.010610619	0.003501344	Aphanizomenon sp.	1
0.010589212	0.003889	Nodularia sp.	1
0.010224066	0.003919	Nodularia sp.	1
0.041078838	0.01591	Cytophaga	3
0.05586722	0.01822	Cytophaga	3
0.038610442	0.006144793	Aphanizomenon sp.	1
0.046650602	0.00775044	Aphanizomenon sp.	1
0.087204819	0.016480102	Dolichospermum sp.	1
0.040819277	0.006979563	Aphanizomenon sp.	1
0.028714859	0.00663371	Aphanizomenon sp.	1
0.010697248	0.00378018	Aphanizomenon sp.	1
0.010697248	0.003777175	Aphanizomenon sp.	1
0.010899083	0.003767159	Aphanizomenon sp.	1
0.010950673	0.003900755	Aphanizomenon sp.	1
0.010950673	0.004085358	Cytophaga	3
0.010950673	0.003896741	Aphanizomenon sp.	1
0.010852018	0.003869653	Aphanizomenon sp.	1
0.011456221	0.00366052	Cytophaga	3
0.011050691	0.003490924	Dolichospermum sp.	1
0.019262673	0.007180939	Dolichospermum sp.	1
0.018552995	0.007843519	Dolichospermum sp.	1
0.023926267	0.007802437	Dolichospermum sp.	1
0.020986175	0.006664779	Dolichospermum sp.	1
0.010748858	0.003743498	Dolichospermum sp.	1
0.010547945	0.003753298	Dolichospermum sp.	1
0.010748858	0.003929693	Dolichospermum sp.	1
0.010648402	0.003782697	Dolichospermum sp.	1

## Sheet: 24 h
S3 Table: NanoSIMS analyses.
X13C.12C	X12C15N.12C14N	all.OTU	grgr	X13C.12C.1	X12C15N.12C14N.1	OTU.from.host.only	X13C.12C.2	X12C15N.12C14N.2	hosts.no.separation.no.pseudanabaena	X13C.12C.3	X12C15N.12C14N.3	only.host.Pseudanabaena
0.0285	0.0196	Alphaproteo	3	0.0285	0.0196	Alphaproteo Nodularia sp.	0.0285	0.0196	Alphaproteo	0.211353712	0.007824837	Pseudanabaena
0.0106	0.00383	Nodularia sp.	1	0.0302	0.0179	Alphaproteo Nodularia sp.	0.0106	0.00383	host	0.247860262	0.008438175	Pseudanabaena
0.0302	0.0179	Alphaproteo	3	0.352	0.00644	Alphaproteo Nodularia sp.	0.0302	0.0179	Alphaproteo	0.027187773	0.005215647	cfbac
0.011	0.00384	Nodularia sp.	1	0.352	0.00644	Alphaproteo Nodularia sp.	0.011	0.00384	host	0.230567686	0.008565764	Pseudanabaena
0.0103	0.00381	Nodularia sp.	1	0.0309	0.018982438	Alphaproteo Nodularia sp.	0.0103	0.00381	host
0.0453	0.00455	Dolichospermum sp.	1	0.0349	0.015636727	Alphaproteo Nodularia sp.	0.0113	0.00354	host
0.0483	0.00438	Dolichospermum sp.	1	0.033	0.007220409	Alphaproteo Nodularia sp.	0.0747	0.00671	host
0.0591	0.00448	Dolichospermum sp.	1	0.037342105	0.016858909	Cytophaga Aphanizomenon sp.	0.0683	0.00687	host
0.0708	0.00434	Dolichospermum sp.	1	0.048535088	0.015200656	Cytophaga Aphanizomenon sp.	0.0115	0.00355	host
0.217	0.010842226	Pseudanabaena sp.	2	0.027187773	0.005215647	Cytophaga Pseudanabaena sp.	0.0905	0.0076	host
0.189	0.008024182	Pseudanabaena sp.	2	0.025774059	0.014365661	Cytophaga Nodularia sp.	0.352	0.00644	Alphaproteo
0.194	0.010580517	Pseudanabaena sp.	2	0.201196581	0.01267567	Cytophaga Nodularia sp.	0.0583	0.00588	host
0.168	0.010991774	Pseudanabaena sp.	2	0.346575342	0.00579387	Cytophaga Nodularia sp.	0.0309	0.018982438	Alphaproteo
0.0106	0.003613872	Aphanizomenon sp.	1	0.0201	0.01522	Cytophaga Nodularia sp.	0.0109	0.003584435	host
0.0111	0.003554789	Aphanizomenon sp.	1	0.418174603	0.00626442	Cytophaga Nodularia sp.	0.0106	0.003621637	host
0.0113	0.00354	Nodularia sp.	1	0.196935484	0.006857156	Cytophaga Nodularia sp.	0.0349	0.015636727	Alphaproteo
0.0747	0.00671	Dolichospermum sp.	1	0.040009302	0.019404483	Cytophaga Nodularia sp.	0.0125	0.003632684	host
0.0683	0.00687	Dolichospermum sp.	1	0.034626087	0.020294033	Cytophaga Aphanizomenon sp.	0.033	0.007220409	Alphaproteo
0.0115	0.00355	Nodularia sp.	1	0.258823529	0.012209261	Cytophaga Nodularia sp.	0.0109	0.003477126	host
0.0905	0.0076	Dolichospermum sp.	1	0.011611111	0.003816138	Cytophaga Dolichospermum sp.	0.012061404	0.003710565	host
0.352	0.00644	Alphaproteo	3				0.037342105	0.016858909	Cytophaga
0.0583	0.00588	Dolichospermum sp.	1				0.010710526	0.003508187	host
0.0309	0.018982438	Alphaproteo	3				0.048535088	0.015200656	Cytophaga
0.0109	0.003584435	Nodularia sp.	1				0.010903509	0.003479657	host
0.0106	0.003621637	Nodularia sp.	1				0.010125523	0.003688688	host
0.0109	0.003265336	Nodularia sp.	1				0.025774059	0.014365661	Cytophaga
0.166	0.007223654	Pseudanabaena sp.	2				0.010401674	0.003685813	host
0.0107	0.003320537	Nodularia sp.	1				0.010953975	0.003658979	host
0.145	0.006923022	Pseudanabaena sp.	2				0.010247863	0.003693861	host
0.152	0.007107308	Pseudanabaena sp.	2				0.201196581	0.01267567	Cytophaga
0.246	0.006084722	Dolichospermum sp.	1				0.01034188	0.003406691	host
0.347	0.007267113	Dolichospermum sp.	1				0.011351598	0.003682602	host
0.206	0.006181905	Dolichospermum sp.	1				0.346575342	0.00579387	Cytophaga
0.0349	0.015636727	Alphaproteo	3				0.010648402	0.003650613	host
0.0125	0.003632684	Nodularia sp.	1				0.0201	0.01522	Cytophaga
0.033	0.007220409	Alphaproteo	3				0.011	0.003791	host
0.0109	0.003477126	Nodularia sp.	1				0.0113	0.003799	host
0.0343	0.004953817	Dolichospermum sp.	1				0.010738095	0.003324673	host
0.0334	0.005015276	Dolichospermum sp.	1				0.010039683	0.003299125	host
0.0489	0.004844556	Dolichospermum sp.	1				0.418174603	0.00626442	Cytophaga
0.045	0.005477685	Dolichospermum sp.	1				0.01375	0.003829984	host
0.0347	0.005313793	Dolichospermum sp.	1				0.011709677	0.003832876	host
0.011	0.003497524	Aphanizomenon sp.	1				0.196935484	0.006857156	Cytophaga
0.010902655	0.003441388	Aphanizomenon sp.	1				0.011767442	0.003230757	host
0.011	0.003430811	Aphanizomenon sp.	1				0.011255814	0.003457109	host
0.012061404	0.003710565	Aphanizomenon sp.	1				0.040009302	0.019404483	Cytophaga
0.037342105	0.016858909	Cytophaga	3				0.010521739	0.003738668	host
0.010710526	0.003508187	Aphanizomenon sp.	1				0.034626087	0.020294033	Cytophaga
0.048535088	0.015200656	Cytophaga	3				0.012147826	0.003947454	host
0.010903509	0.003479657	Aphanizomenon sp.	1				0.010617391	0.00363845	host
0.211353712	0.007824837	Pseudanabaena sp.	2				0.010260504	0.003670481	host
0.247860262	0.008438175	Pseudanabaena sp.	2				0.010352941	0.003703219	host
0.027187773	0.005215647	Cytophaga	3				0.258823529	0.012209261	Cytophaga
0.230567686	0.008565764	Pseudanabaena sp.	2				0.011407407	0.003810292	host
0.010125523	0.003688688	Nodularia sp.	1				0.010898148	0.003792756	host
0.025774059	0.014365661	Cytophaga	3				0.011611111	0.003816138	Cytophaga
0.010401674	0.003685813	Nodularia sp.	1				0.010898148	0.003783013	host
0.010953975	0.003658979	Nodularia sp.	1				0.011101852	0.003760605	host
0.010247863	0.003693861	Nodularia sp.	1
0.201196581	0.01267567	Cytophaga	3
0.01034188	0.003406691	Nodularia sp.	1
0.011351598	0.003682602	Nodularia sp.	1
0.346575342	0.00579387	Cytophaga	3
0.010648402	0.003650613	Nodularia sp.	1
0.0201	0.01522	Cytophaga	3
0.011	0.003791	Nodularia sp.	1
0.0113	0.003799	Nodularia sp.	1
0.838508772	0.007626513	Pseudanabaena sp.	2
0.852982456	0.007703796	Pseudanabaena sp.	2
0.010738095	0.003324673	Nodularia sp.	1
0.010039683	0.003299125	Nodularia sp.	1
0.418174603	0.00626442	Cytophaga	3
0.16233871	0.009588453	Pseudanabaena sp.	2
0.01375	0.003829984	Nodularia sp.	1
0.165887097	0.009325347	Pseudanabaena sp.	2
0.011709677	0.003832876	Nodularia sp.	1
0.196935484	0.006857156	Cytophaga	3
0.011767442	0.003230757	Nodularia sp.	1
0.011255814	0.003457109	Nodularia sp.	1
0.040009302	0.019404483	Cytophaga	3
0.010669528	0.00362312	Aphanizomenon sp.	1
0.010575107	0.003587722	Aphanizomenon sp.	1
0.010521739	0.003738668	Aphanizomenon sp.	1
0.034626087	0.020294033	Cytophaga	3
0.012147826	0.003947454	Aphanizomenon sp.	1
0.010617391	0.00363845	Aphanizomenon sp.	1
0.010260504	0.003670481	Nodularia sp.	1
0.010352941	0.003703219	Nodularia sp.	1
0.258823529	0.012209261	Cytophaga	3
0.047803738	0.004195143	Dolichospermum sp.	1
0.05253271	0.004251158	Dolichospermum sp.	1
0.011407407	0.003810292	Dolichospermum sp.	1
0.010898148	0.003792756	Dolichospermum sp.	1
0.011611111	0.003816138	Cytophaga	3
0.010898148	0.003783013	Dolichospermum sp.	1
0.011101852	0.003760605	Dolichospermum sp.	1
0.145321101	0.008694621	Pseudanabaena sp.	2
0.180642202	0.00960758	Pseudanabaena sp.	2
0.165504587	0.009569341	Pseudanabaena sp.	2
