# Supplementary material for: Distinctive tasks of different cyanobacteria and associated bacteria in carbon as well as nitrogen fixation and cycling in a late stage Baltic Sea bloom
Source: PLoS One. 2019 Dec 12;14(12):e0223294. doi: 10.1371/journal.pone.0223294 (PMC6907833; doi:10.1371/journal.pone.0223294)
Supplement: S5 Table — Outcome of the gene functional analysis with the 16S data of the associated bacteria using paprica—PAthway PRediction by phylogenetIC plAcement [55]. (XLSX) [file pone.0223294.s005.xlsx]

## Sheet: Nfix_paprica_prediction
						S5 Table: paprica - PAthway PRediction by phylogenetIC plAcement analyses.
Var1	Var2	value	ref_seq	confidence	taxon	phylum	class	order	family	genus	species	RA
nitrogen fixation I (ferredoxin)	493	44	seq_004648	0.759144		Verrucomicrobia	Methylacidiphilae	Methylacidiphilales	Methylacidiphilaceae	Methylacidiphilum		0.001
nitrogen fixation I (ferredoxin)	6505	3	seq_042107	0.426988	GCF_000014965.1_Syntrophobacter fumaroxidans MPOB_strain=MPOB	Proteobacteria	Deltaproteobacteria	Syntrophobacterales	Syntrophobacteraceae	Syntrophobacter	Syntrophobacter fumaroxidans	0.0001
nitrogen fixation I (ferredoxin)	8083	18	seq_039831;seq_041453	0.452381	GCF_001305575.2_Beggiatoa leptomitoformis_strain=D-402	Proteobacteria	Gammaproteobacteria	Thiotrichales	Thiotrichaceae	Beggiatoa	Beggiatoa leptomitoformis	0.0009
nitrogen fixation I (ferredoxin)	11825	0.8	seq_040745	0.479647	GCF_000730165.1_Nitrospirillum amazonense CBAmc_strain=CBAmC	Proteobacteria	Alphaproteobacteria	Rhodospirillales	Rhodospirillaceae	Nitrospirillum	Nitrospirillum amazonense	0.0001
nitrogen fixation I (ferredoxin)	11826	3.2	seq_041637	0.594777		Proteobacteria	Alphaproteobacteria	Rhodospirillales	Rhodospirillaceae			0.0004
nitrogen fixation I (ferredoxin)	11835	5.33333	seq_036827	0.433818	GCF_000010725.1_Azospirillum sp. B510_strain=B510	Proteobacteria	Alphaproteobacteria	Rhodospirillales	Rhodospirillaceae	Azospirillum	Azospirillum lipoferum	0.0011
nitrogen fixation I (ferredoxin)	11854	16.3636	seq_018597;seq_033658	0.61767		Proteobacteria	Alphaproteobacteria	Rhodospirillales	Rhodospirillaceae			0.0064
nitrogen fixation I (ferredoxin)	12117	16.5	seq_039034	0.581291		Proteobacteria	Alphaproteobacteria	Rhodobacterales	Rhodobacteraceae	Rhodobacter	Rhodobacter sphaeroides	0.0016
nitrogen fixation I (ferredoxin)	12121	8.5	seq_041546	0.425332	GCF_003071405.1_Rhodobacter blasticus_strain=28/5	Proteobacteria	Alphaproteobacteria	Rhodobacterales	Rhodobacteraceae	Rhodobacter	Rhodobacter blasticus	0.0004
