# Supplementary material for: Distinctive tasks of different cyanobacteria and associated bacteria in carbon as well as nitrogen fixation and cycling in a late stage Baltic Sea bloom
Source: PLoS One. 2019 Dec 12;14(12):e0223294. doi: 10.1371/journal.pone.0223294 (PMC6907833; doi:10.1371/journal.pone.0223294)
Supplement: S6 Table — 13C/12C and 15N/14N ratios for host cells and associated bacterial cells. (XLSX) [file pone.0223294.s006.xlsx]

## Sheet: Tabelle1
S6 Table: Stable isotope rations for hosts and associated bacteria.
13C/12C and 15N/14N ratios for associated bacteria and the affiliated host
13C/12C host	13C/12C bacteria	15N/14N host	15N/14N bacteria	time
0.0116976	0.0112683	3.85134	3.83119	10 min
0.0107259	0.011	4.01241	3.80898	10 min
0.0115946	0.0136451	0.00368367	0.00346101	10 min
0.0115946	0.0116319	0.00368367	0.0035284	10 min
0.0120983	0.0163226	3.81657	3.97716	10 min
0.0106366	0.010467	3.84812	3.66857	10 min
0.0101706	0.0142039	3.46342	3.93502	10 min
0.0107691	0.0116226	3.71178	3.49891	10 min
0.0238686	0.0116346	7.34694	3.59431	10 min
0.0120841	0.0104261	0.0039548	0.00378651	10 min
0.010967	0.0109009	0.00368165	0.00382314	10 min
0.0110498	0.0111493	0.00367082	0.00355041	10 min
0.0136712	0.0107511	0.00410677	0.00388931	10 min
0.0108384	0.0106351	0.00368676	0.00461276	10 min
0.0119735	0.0190796	0.00388436	0.00406835	10 min
0.0111201	0.0118166	0.00387411	0.00411324	10 min
0.0110177	0.0111594	0.00364845	0.00362493	10 min
0.0106972	0.0117064	0.00361915	0.0036686	10 min
0.0108981	0.0103889	0.00393734	0.00380847	10 min
0.0108981	0.0106944	0.00393734	0.00371953	10 min
0.0108981	0.0104907	0.00393734	0.00378826	10 min
0.0108018	0.0106036	0.0039495	0.00398805	10 min
0.0106547	0.0106547	0.00380933	0.00396114	10 min
0.01075	0.0106	0.00341188	0.00347029	30 min
0.01095	0.011	0.00363301	0.0041504	30 min
0.0104286	0.0170476	0.00372989	0.00428855	30 min
0.0112651	0.013253	0.00386976	0.00427543	30 min
0.0108759	0.0109436	0.00369988	0.00385116	30 min
0.0109727	0.00974988	0.00357921	0.00353847	30 min
0.0109727	0.0112457	0.00357921	0.00362877	30 min
0.0107333	0.0119	0.00383667	0.00637	60 min
0.010582	0.0105	0.00375199	0.00363077	60 min
0.0138333	0.00987	0.00396799	0.00373691	60 min
0.0138333	0.00999	0.00396799	0.00364334	60 min
0.0138333	0.0101	0.00396799	0.00366145	60 min
0.0138333	0.00978	0.00396799	0.00389991	60 min
0.0142	0.0117	0.00368386	0.00365798	60 min
0.0107511	0.0123439	0.00332555	0.00839767	60 min
0.0120702	0.0112632	0.00369162	0.00386272	60 min
0.010882	0.011161	0.00393136	0.00384855	60 min
0.0115681	0.0117746	0.00375173	0.0040557	60 min
0.0103246	0.0103246	0.0037406	0.0036432	60 min
0.0113181	0.0108493	0.0037471	0.00355107	60 min
0.0124496	0.0111535	0.00376698	0.00361143	60 min
0.010723	0.0109511	0.0035488	0.00395299	60 min
0.0107489	0.0121553	0.00378588	0.0100008	60 min
0.0108642	0.0119167	0.00366687	0.00904222	60 min
0.010854	0.0114867	0.00358461	0.003509	60 min
0.0119755	0.0106972	0.00396756	0.0039516	60 min
0.0119755	0.0102936	0.00396756	0.00397605	60 min
0.0108514	0.0127838	0.00372222	0.00982476	60 min
0.0127434	0.011	0.00380102	0.00386365	60 min
0.010708	0.0127522	0.00366918	0.0053356	6 h
0.010708	0.0125575	0.00366918	0.00470996	6 h
0.010708	0.0127522	0.00366918	0.0051228	6 h
0.0150961	0.0181351	0.00454064	0.0100278	6 h
0.0150961	0.0203153	0.00454064	0.0116023	6 h
0.0105395	0.021693	0.00371236	0.030365	6 h
0.0105395	0.0151442	0.00371236	0.0231908	6 h
0.0109826	0.0736114	0.00378071	0.0283448	6 h
0.0108642	0.0124259	0.0038803	0.00480811	6 h
0.0108642	0.0119167	0.0038803	0.00491223	6 h
0.0109	0.0109	0.00368883	0.0037109	6 h
0.0104066	0.0410788	0.003904	0.01591	6 h
0.0104066	0.0558672	0.003904	0.01822	6 h
0.0109178	0.0109507	0.00388905	0.00408536	6 h
0.0187558	0.0114562	0.00659652	0.00366052	6 h
0.0106333	0.0285	0.00382667	0.0196	24 h
0.0106333	0.0302	0.00382667	0.0179	24 h
0.0524333	0.352	0.00569167	0.00644	24 h
0.01075	0.0309	0.00360304	0.0189824	24 h
0.0117	0.0349	0.00355491	0.0156367	24 h
0.0117	0.033	0.00355491	0.00722041	24 h
0.0112251	0.0373421	0.00356614	0.0168589	24 h
0.0112251	0.0485351	0.00356614	0.0152007	24 h
0.229927	0.0271878	0.00827626	0.00521565	24 h
0.0104937	0.0257741	0.00367783	0.0143657	24 h
0.0102949	0.201197	0.00355028	0.0126757	24 h
0.011	0.346575	0.00366661	0.00579387	24 h
0.01115	0.0201	0.003795	0.01522	24 h
0.0103889	0.418175	0.0033119	0.00626442	24 h
0.0127298	0.196935	0.00383143	0.00685716	24 h
0.0115116	0.0400093	0.00334393	0.0194045	24 h
0.0110957	0.0346261	0.00377486	0.020294	24 h
0.0103067	0.258824	0.00368685	0.0122093	24 h
0.0110764	0.0116111	0.00378667	0.00381614	24 h
